# Supplementary material for: Geogenomic Segregation and Temporal Trends of Human Pathogenic Escherichia coli O157:H7, Washington, USA, 2005–2014
Source: Emerg Infect Dis. 2018 Jan;24(1):32–9. doi: 10.3201/eid2401.170851 (PMC5749469; doi:10.3201/eid2401.170851)
Supplement: Technical Appendix 2 — Genomic data on all 1,160 Escherichia coli O157:H7 isolates from reported, culture-confirmed cases in Washington, USA, 2005–2014. [file 17-0851-Techapp-s2.xlsx]

## Sheet: Full Cohort
Article DOI: http://dx.doi.org/10.3201/eid2401.170851
Technical Appendix 2
	Source:	Culture-confirmed reported E. coli O157 cases, Washington State, 2005-2014
	Comments:	"NT" = not typed. "Inferred" indicates lineage was inferred based on a typed isolate of the same PFGE type. For SDM clade and genotype, bar "|" indicates SNP results could not differentiate.
StudyID	PFGE-XbaI-pattern	Year	Lineage	Typed/Inferred	SBI Genotype	SDM Clade	SDM Genotype	Note
13	EXHX01.0008	2005	Ib	Typed	WY12	2 | 3	8 | 12
18	EXHX01.0008	2005	Ib	Inferred	NT	NT	NT
65	EXHX01.0008	2006	Ib	Inferred	NT	NT	NT
288	EXHX01.0008	2009	Ib	Typed	WY12	2	8
289	EXHX01.0008	2009	Ib	Typed	WY12	2	8
379	EXHX01.0008	2011	Ib	Typed	WY12	2 | 3	8 | 12
449	EXHX01.0008	2012	Ib	Typed	WY12	2 | 3	8 | 12
490	EXHX01.0008	2013	Ib	Typed	WY12	2	8
522	EXHX01.0008	2013	Ib	Typed	WY12	3	13
526	EXHX01.0008	2013	Ib	Typed	WY12	2 | 3	8 | 12
626	EXHX01.0008	2007	Ib	Typed	NT	NT	NT
654	EXHX01.0008	2006	Ib	Inferred	NT	NT	NT
668	EXHX01.0008	2012	Ib	Typed	WY12	2 | 3	8 | 12
676	EXHX01.0008	2013	Ib	Typed	WY12	2	4 & 6
691	EXHX01.0008	2011	Ib	Typed	WY12	2	8
707	EXHX01.0008	2013	Ib	Typed	WY12	2 | 3	8 | 12
726	EXHX01.0008	2012	Ib	Typed	WY12	2 | 3	8 | 12
729	EXHX01.0008	2006	Ib	Inferred	NT	NT	NT
787	EXHX01.0008	2005	Ib	Typed	NT	NT	NT
812	EXHX01.0008	2013	Ib	Typed	WY12	2 | 3	8 | 12
857	EXHX01.0008	2013	Ib	Inferred	NT	NT	NT
870	EXHX01.0008	2012	Ib	Inferred	NT	NT	NT
919	EXHX01.0008	2006	Ib	Inferred	NT	NT	NT
924	EXHX01.0008	2007	Ib	Inferred	NT	NT	NT
973	EXHX01.0008	2008	Ib	Inferred	NT	NT	NT
1007	EXHX01.0008	2007	Ib	Typed	WY12	NT	NT
1030	EXHX01.0008	2013	Ib	Inferred	NT	NT	NT
1103	EXHX01.0008	2014	Ib	Inferred	NT	NT	NT
1121	EXHX01.0008	2009	Ib	Inferred	NT	NT	NT
1136	EXHX01.0008	2009	Ib	Inferred	NT	NT	NT
76	EXHX01.0012	2006	Ib	Typed	Y1	NT	NT
119	EXHX01.0012	2006	Ib	Inferred	NT	NT	NT
53	EXHX01.0042	2005	IIb	Inferred	NT	NT	NT
263	EXHX01.0042	2009	IIb	Typed	AY2	NT	NT
854	EXHX01.0042	2009	IIb	Typed	NT	NT	NT
1026	EXHX01.0042	2009	IIb	Inferred	NT	NT	NT
12	EXHX01.0047	2005	IIa	Typed	ASY22c	8	30
50	EXHX01.0047	2005	IIa	Inferred	NT	NT	NT
108	EXHX01.0047	2006	IIa	Typed	ASY22c	NT	NT
111	EXHX01.0047	2006	IIa	Inferred	NT	NT	NT
157	EXHX01.0047	2007	IIa	Typed	ASY22c	8	30
187	EXHX01.0047	2008	IIa	Typed	ASY2	NT	NT
188	EXHX01.0047	2008	IIa	Typed	ASY2	8	30
189	EXHX01.0047	2008	IIa	Typed	ASY2	8	30
190	EXHX01.0047	2008	IIa	Typed	ASY2	8	30
192	EXHX01.0047	2008	IIa	Typed	ASY22c	NT	NT
197	EXHX01.0047	2008	IIa	Typed	ASY22c	8	30
266	EXHX01.0047	2009	IIa	Typed	ASY22c	8	30
268	EXHX01.0047	2009	IIa	Typed	ASY22c	8	30
272	EXHX01.0047	2009	IIa	Typed	ASY22c	NT	NT
300	EXHX01.0047	2009	IIa	Typed	NT	NT	NT
305	EXHX01.0047	2010	IIa	Typed	ASY22c	8	30
322	EXHX01.0047	2010	IIa	Typed	NT	NT	NT
323	EXHX01.0047	2010	IIa	Typed	NT	NT	NT
325	EXHX01.0047	2010	IIa	Typed	AY2	8	30
343	EXHX01.0047	2010	IIa	Typed	NT	NT	NT
357	EXHX01.0047	2010	IIa	Typed	AY2	8	30
364	EXHX01.0047	2011	IIa	Inferred	NT	NT	NT
372	EXHX01.0047	2011	IIa	Typed	ASY2	8	30
377	EXHX01.0047	2011	IIa	Typed	AY2	8	30
378	EXHX01.0047	2011	IIa	Typed	AY2	8	30
384	EXHX01.0047	2011	Ib	Typed	WY12	3	13
391	EXHX01.0047	2011	IIa	Typed	ASY22c	8	30
406	EXHX01.0047	2011	IIa	Typed	ASY22c	8	30
428	EXHX01.0047	2012	IIa	Typed	ASY22c	8	30
454	EXHX01.0047	2012	IIa	Typed	ASY22c	8	30
456	EXHX01.0047	2012	IIa	Typed	ASY22c	8	30
473	EXHX01.0047	2013	IIa	Typed	ASY22c	8	30
489	EXHX01.0047	2013	IIa	Typed	ASY22c	8	30
515	EXHX01.0047	2013	IIa	Typed	ASY22c	8	30
518	EXHX01.0047	2013	IIa	Typed	ASY22c	8	30
519	EXHX01.0047	2013	IIa	Typed	ASY22c	8	30
539	EXHX01.0047	2013	IIa	Typed	ASY22c	8	30
540	EXHX01.0047	2013	IIa	Typed	ASY22c	ERROR	ERROR
541	EXHX01.0047	2013	Ib	Typed	WY12	2	8
567	EXHX01.0047	2014	IIa	Typed	ASY22c	8	30
571	EXHX01.0047	2014	IIa	Typed	ASY22c	8	30
601	EXHX01.0047	2014	IIa	Typed	ASY22c	8	30
630	EXHX01.0047	2007	IIa	Inferred	NT	NT	NT
635	EXHX01.0047	2010	IIa	Typed	ASY22c	8	30
637	EXHX01.0047	2008	IIa	Typed	ASY2	ERROR	ERROR
639	EXHX01.0047	2008	IIa	Typed	ASY2	8	30
666	EXHX01.0047	2013	IIa	Typed	ASY22c	8	30
669	EXHX01.0047	2014	IIa	Typed	ASY22c	8	30
670	EXHX01.0047	2008	IIa	Typed	NT	NT	NT
672	EXHX01.0047	2012	IIa	Typed	ASY22c	8	30
712	EXHX01.0047	2007	IIa	Typed	AY2	NT	NT
727	EXHX01.0047	2013	IIa	Typed	ASY22c	8	30
754	EXHX01.0047	2011	IIa	Typed	AY2	8	30
759	EXHX01.0047	2007	IIa	Typed	AY2	NT	NT
761	EXHX01.0047	2006	IIa	Typed	ASY22c	NT	NT
792	EXHX01.0047	2005	IIa	Typed	AY2	8	30
797	EXHX01.0047	2005	IIa	Typed	AY2	8	30
810	EXHX01.0047	2009	IIa	Typed	ASY2	8	30
855	EXHX01.0047	2013	IIa	Inferred	NT	NT	NT
862	EXHX01.0047	2006	IIa	Typed	ASY22c	NT	NT
867	EXHX01.0047	2008	IIa	Inferred	NT	NT	NT
878	EXHX01.0047	2009	IIa	Typed	NT	NT	NT
880	EXHX01.0047	2007	IIa	Inferred	NT	NT	NT
913	EXHX01.0047	2011	IIa	Typed	NT	NT	NT
954	EXHX01.0047	2012	IIa	Inferred	NT	NT	NT
957	EXHX01.0047	2005	IIa	Inferred	NT	NT	NT
976	EXHX01.0047	2013	IIa	Inferred	NT	NT	NT
989	EXHX01.0047	2012	IIa	Inferred	NT	NT	NT
1011	EXHX01.0047	2012	IIa	Inferred	NT	NT	NT
1019	EXHX01.0047	2010	IIa	Inferred	NT	NT	NT
1033	EXHX01.0047	2010	IIa	Inferred	NT	NT	NT
1038	EXHX01.0047	2008	IIa	Inferred	NT	NT	NT
1039	EXHX01.0047	2005	IIa	Inferred	NT	NT	NT
1047	EXHX01.0047	2007	IIa	Typed	NT	NT	NT
1048	EXHX01.0047	2009	IIa	Inferred	NT	NT	NT
1059	EXHX01.0047	2013	IIa	Inferred	NT	NT	NT
1089	EXHX01.0047	2008	IIa	Typed	ASY2	NT	NT
1107	EXHX01.0047	2011	IIa	Typed	NT	NT	NT
1112	EXHX01.0047	2008	IIa	Typed	ASY2	NT	NT
1144	EXHX01.0047	2010	IIa	Inferred	NT	NT	NT
1147	EXHX01.0047	2005	IIa	Inferred	NT	NT	NT
1148	EXHX01.0047	2012	IIa	Inferred	NT	NT	NT
545	EXHX01.0050	2013	NT	Inferred	NT	NT	NT	Atypical biochem
146	EXHX01.0059	2007	Ib	Typed	WY12	NT	NT
467	EXHX01.0066	2013	IIb	Typed	AY2	8	32
488	EXHX01.0066	2013	IIb	Typed	AY2	8	32
501	EXHX01.0066	2013	IIb	Typed	AY2	8	32
521	EXHX01.0066	2013	IIb	Typed	AY2	8	32
559	EXHX01.0066	2014	IIb	Typed	AY2	8	32
574	EXHX01.0066	2014	IIb	Typed	AY2	8	32
576	EXHX01.0066	2014	IIb	Typed	AY2	8	32
579	EXHX01.0066	2014	IIb	Typed	AY2	8	32
595	EXHX01.0066	2014	IIb	Typed	AY2	8	32
844	EXHX01.0066	2013	IIb	Typed	AY2	8	32
1153	EXHX01.0066	2013	IIb	Inferred	NT	NT	NT
993	EXHX01.0070	2012	Ib	Inferred	NT	NT	NT
1095	EXHX01.0070	2009	Ib	Typed	WY12	NT	NT
102	EXHX01.0072	2006	Ib	Inferred	NT	NT	NT
710	EXHX01.0072	2011	Ib	Typed	NT	NT	NT
955	EXHX01.0072	2010	Ib	Typed	WY12	NT	NT
1125	EXHX01.0072	2011	Ib	Inferred	NT	NT	NT
8	EXHX01.0074	2005	Ib	Typed	WY12	2	4 & 6
51	EXHX01.0074	2005	Ib	Typed	WY12	2	8
66	EXHX01.0074	2006	Ib	Typed	WY12	2	8
86	EXHX01.0074	2006	Ib	Typed	WY12	NT	NT
90	EXHX01.0074	2006	Ib	Typed	WY12	2	8
105	EXHX01.0074	2006	Ib	Typed	WY12	NT	NT
123	EXHX01.0074	2006	Ib	Inferred	NT	NT	NT
124	EXHX01.0074	2006	Ib	Inferred	NT	NT	NT
205	EXHX01.0074	2008	Ib	Inferred	NT	NT	NT
207	EXHX01.0074	2008	Ib	Typed	WY12	2	8
226	EXHX01.0074	2008	Ib	Typed	WY12	2	8
260	EXHX01.0074	2009	Ib	Typed	WY12	2	8
265	EXHX01.0074	2009	Ib	Typed	WY12	2	8
293	EXHX01.0074	2009	Ib	Typed	NT	NT	NT
326	EXHX01.0074	2010	Ib	Typed	WY12	2	8
345	EXHX01.0074	2010	Ib	Typed	WY12	2	8
409	EXHX01.0074	2011	Ib	Typed	NT	NT	NT
421	EXHX01.0074	2012	Ib	Typed	WY12	2	8
450	EXHX01.0074	2012	Ib	Typed	WY12	2	8
483	EXHX01.0074	2013	Ib	Typed	WY12	2	8
500	EXHX01.0074	2013	Ib	Typed	WY12	2	4 & 6
573	EXHX01.0074	2014	Ib	Typed	WY12	2	4 & 6
624	EXHX01.0074	2009	Ib	Typed	NT	NT	NT
677	EXHX01.0074	2013	Ib	Inferred	NT	NT	NT	Atypical biochem
680	EXHX01.0074	2007	Ib	Typed	WY12	2	8
693	EXHX01.0074	2012	Ib	Inferred	NT	NT	NT	Atypical biochem
737	EXHX01.0074	2012	Ib	Typed	WY12	2	8
806	EXHX01.0074	2009	Ib	Inferred	NT	NT	NT
816	EXHX01.0074	2005	Ib	Typed	WY12	2	8
830	EXHX01.0074	2006	Ib	Inferred	NT	NT	NT
839	EXHX01.0074	2009	Ib	Typed	W2	2	8
871	EXHX01.0074	2008	Ib	Typed	WY12	NT	NT
893	EXHX01.0074	2012	Ib	Inferred	NT	NT	NT
909	EXHX01.0074	2012	Ib	Inferred	NT	NT	NT
925	EXHX01.0074	2008	Ib	Inferred	NT	NT	NT
997	EXHX01.0074	2012	Ib	Inferred	NT	NT	NT
1025	EXHX01.0074	2007	Ib	Inferred	NT	NT	NT
1102	EXHX01.0074	2011	Ib	Inferred	NT	NT	NT
1133	EXHX01.0074	2008	Ib	Inferred	NT	NT	NT
307	EXHX01.0079	2010	Ib	Typed	WY12	NT	NT
412	EXHX01.0079	2011	Ib	Typed	NT	NT	NT
798	EXHX01.0079	2014	Ib	Typed	WY12	2	8
981	EXHX01.0079	2011	Ib	Inferred	NT	NT	NT
254	EXHX01.0084	2009	Ib	Typed	WY12	2	8
262	EXHX01.0084	2009	Ib	Typed	NT	NT	NT
271	EXHX01.0084	2009	Ib	Typed	NT	NT	NT
542	EXHX01.0084	2013	Ib	Inferred	NT	NT	NT	Atypical biochem
549	EXHX01.0084	2013	Ib	Typed	AWY12	2	8
1009	EXHX01.0084	2009	Ib	Inferred	NT	NT	NT
21	EXHX01.0086	2005	Ib	Typed	NT	NT	NT
813	EXHX01.0086	2007	Ib	Typed	AWY12	NT	NT
78	EXHX01.0087	2006	Ib	Inferred	NT	NT	NT
121	EXHX01.0087	2006	Ib	Inferred	NT	NT	NT
195	EXHX01.0087	2008	Ib	Typed	WY12	2 | 3	8 | 12
247	EXHX01.0087	2009	Ib	Typed	WY12	3	13
264	EXHX01.0087	2009	Ib	Typed	WY12	3	13
351	EXHX01.0087	2010	Ib	Typed	W2	2	4 & 6
354	EXHX01.0087	2010	Ib	Typed		2	8
360	EXHX01.0087	2010	Ib	Typed	WY12	3	13
365	EXHX01.0087	2011	Ib	Typed	WY12	2	8
374	EXHX01.0087	2011	Ib	Typed	WY12	3	13
375	EXHX01.0087	2011	Ib	Typed	WY12	3	13
390	EXHX01.0087	2011	Ib	Inferred	NT	NT	NT	Atypical biochem
398	EXHX01.0087	2011	Ib	Inferred	NT	NT	NT
448	EXHX01.0087	2012	Ib	Typed	WY12	3	13
482	EXHX01.0087	2013	Ib	Typed	WY12	3	13
537	EXHX01.0087	2013	Ib	Typed	Y1	3	13
562	EXHX01.0087	2014	Ib	Typed	WY12	2 | 3	8 | 12
621	EXHX01.0087	2009	Ib	Typed	WY12	NT	NT
647	EXHX01.0087	2013	Ib	Typed	WY12	3	13
660	EXHX01.0087	2009	Ib	Typed	WY12	3	13
683	EXHX01.0087	2008	Ib	Typed	WY12	NT	NT
745	EXHX01.0087	2009	Ib	Inferred	NT	NT	NT	Atypical biochem
749	EXHX01.0087	2007	Ib	Typed	WY12	3	13
793	EXHX01.0087	2012	Ib	Typed	WY12	2	8
819	EXHX01.0087	2007	Ib	Typed	WY12	2	8
835	EXHX01.0087	2005	Ib	Typed	WY2	3	13
842	EXHX01.0087	2009	Ib	Typed	WY12	3	13
849	EXHX01.0087	2011	Ib	Typed	NT	NT	NT
850	EXHX01.0087	2008	Ib	Inferred	NT	NT	NT
904	EXHX01.0087	2006	Ib	Typed	WY12	NT	NT
932	EXHX01.0087	2009	Ib	Typed	NT	NT	NT
986	EXHX01.0087	2008	Ib	Inferred	NT	NT	NT
987	EXHX01.0087	2009	Ib	Inferred	NT	NT	NT
988	EXHX01.0087	2010	Ib	Inferred	NT	NT	NT
991	EXHX01.0087	2007	Ib	Typed	NT	NT	NT
1015	EXHX01.0087	2010	Ib	Inferred	NT	NT	NT
1018	EXHX01.0087	2010	Ib	Inferred	NT	NT	NT
1021	EXHX01.0087	2006	Ib	Typed	WY12	NT	NT
1022	EXHX01.0087	2013	Ib	Inferred	NT	NT	NT
1027	EXHX01.0087	2008	Ib	Inferred	NT	NT	NT
1036	EXHX01.0087	2006	Ib	Inferred	NT	NT	NT
1037	EXHX01.0087	2011	Ib	Inferred	NT	NT	NT
1053	EXHX01.0087	2013	Ib	Inferred	NT	NT	NT
1072	EXHX01.0087	2012	Ib	Inferred	NT	NT	NT
1075	EXHX01.0087	2005	Ib	Inferred	NT	NT	NT
1079	EXHX01.0087	2009	Ib	Inferred	NT	NT	NT
1083	EXHX01.0087	2014	Ib	Inferred	NT	NT	NT
1104	EXHX01.0087	2012	Ib	Inferred	NT	NT	NT
1142	EXHX01.0087	2012	Ib	Inferred	NT	NT	NT
1154	EXHX01.0087	2009	Ib	Inferred	NT	NT	NT
1155	EXHX01.0087	2008	Ib	Inferred	NT	NT	NT
43	EXHX01.0094	2005	Ib	Typed	WY12	3	13
1070	EXHX01.0096	2009	IIa	Typed	NT	NT	NT
1120	EXHX01.0096	2013	IIa	Inferred	NT	NT	NT
270	EXHX01.0097	2009	Ib	Typed	NT	NT	NT
332	EXHX01.0097	2010	Ib	Typed	WY12	2	8
701	EXHX01.0097	2011	Ib	Typed	NT	NT	NT
939	EXHX01.0097	2009	Ib	Inferred	NT	NT	NT
296	EXHX01.0100	2009	Ib	Typed	WY12	2	8
246	EXHX01.0110	2009	IIb	Typed	NT	NT	NT
828	EXHX01.0110	2011	IIb	Typed	NT	NT	NT
860	EXHX01.0110	2007	IIb	Inferred	NT	NT	NT
149	EXHX01.0118	2007	Ib	Typed	WY12	NT	NT
37	EXHX01.0124	2005	IIa	Inferred	NT	NT	NT
89	EXHX01.0124	2006	IIa	Typed	ASY22c	NT	NT
107	EXHX01.0124	2006	IIa	Typed	ASY2	8	30
109	EXHX01.0124	2006	IIa	Inferred	NT	NT	NT	Atypical biochem
136	EXHX01.0124	2006	IIa	Inferred	NT	NT	NT
199	EXHX01.0124	2008	IIa	Typed	ASY22c	8	30
298	EXHX01.0124	2009	IIa	Typed	NT	NT	NT
299	EXHX01.0124	2009	IIa	Typed	ASY22c	8	30
356	EXHX01.0124	2010	IIa	Typed	ASY22c	8	30
389	EXHX01.0124	2011	IIa	Typed	ASY22c	8	30
436	EXHX01.0124	2012	IIa	Typed	ASY22c	8	30
442	EXHX01.0124	2012	IIa	Typed	ASY22c	8	30
504	EXHX01.0124	2013	IIa	Typed	ASY22c	8	30
653	EXHX01.0124	2011	IIa	Typed	ASY22c	8	30
689	EXHX01.0124	2009	IIa	Typed	NT	NT	NT
778	EXHX01.0124	2009	IIa	Typed	ASY22c	8	30
801	EXHX01.0124	2009	IIa	Typed	ASY22c	8	30
804	EXHX01.0124	2009	IIa	Typed	ASY2	8	30
1099	EXHX01.0124	2006	IIa	Typed	NT	NT	NT
1117	EXHX01.0124	2012	IIa	Inferred	NT	NT	NT
104	EXHX01.0125	2006	IIb	Inferred	NT	NT	NT
144	EXHX01.0125	2007	IIb	Typed	ASY2	NT	NT
465	EXHX01.0125	2012	IIb	Typed	ASY2	ERROR	ERROR
556	EXHX01.0125	2014	IIb	Typed	ASY22c	8	31
774	EXHX01.0125	2014	IIb	Typed	SY	8	31
1	EXHX01.0126	2006	NT	Inferred	NT	NT	NT	Not present
1130	EXHX01.0132	2007	Ib	Typed	WY12	NT	NT
767	EXHX01.0134	2011	IIb	Typed	NT	NT	NT
555	EXHX01.0141	2014	IIb	Typed	AY2	8	32
655	EXHX01.0146	2007	IIb	Typed	AY2	NT	NT
877	EXHX01.0148	2009	IIb	Typed	AY2	NT	NT
141	EXHX01.0154	2007	IIa	Inferred	NT	NT	NT
388	EXHX01.0154	2011	IIa	Typed	AY2	8	30
1003	EXHX01.0154	2006	IIa	Inferred	NT	NT	NT
19	EXHX01.0158	2005	VI_var	Typed	ASY12c	7	29
543	EXHX01.0160	2013	NT	Inferred	NT	NT	NT	Atypical biochem
586	EXHX01.0160	2014	NT	Inferred	NT	NT	NT	Atypical biochem
661	EXHX01.0171	2010	Ib	Typed	WY12	NT	NT
1093	EXHX01.0171	2008	Ib	Typed	WY12	NT	NT
101	EXHX01.0189	2006	Ib	Inferred	NT	NT	NT
113	EXHX01.0189	2006	Ib	Typed	WY12	NT	NT
825	EXHX01.0189	2006	Ib	Inferred	NT	NT	NT
33	EXHX01.0190	2014	Ia	Typed	AS122c	6	24
36	EXHX01.0190	2012	Vb	Typed	ASY12c	7	29
49	EXHX01.0190	2007	Ia	Typed	NT	NT	NT
4	EXHX01.0193	2006	NT	Inferred	NT	NT	NT	Not present
592	EXHX01.0199	2014	Ib	Typed	WY12	2	8
46	EXHX01.0200	2005	IIa	Typed	ASY22c	8	30
47	EXHX01.0200	2005	IIa	Inferred	NT	NT	NT
48	EXHX01.0200	2005	IIa	Inferred	NT	NT	NT
82	EXHX01.0200	2006	IIa	Typed	AY2	8	30
174	EXHX01.0200	2007	IIa	Typed	ASY22c	NT	NT
178	EXHX01.0200	2007	IIa	Typed	ASY22c	8	30
213	EXHX01.0200	2008	IIa	Typed	ASY22c	8	30
224	EXHX01.0200	2008	IIa	Typed	NT	NT	NT
363	EXHX01.0200	2011	IIa	Inferred	NT	NT	NT
427	EXHX01.0200	2012	IIa	Typed	NT	NT	NT
464	EXHX01.0200	2012	IIa	Typed	ASY22c	8	30
497	EXHX01.0200	2013	IIa	Typed	ASY22c	8	30
510	EXHX01.0200	2013	IIa	Typed	ASY22c	8	30
528	EXHX01.0200	2013	IIa	Typed	ASY22c	8	30
536	EXHX01.0200	2013	IIa	Typed	ASY22c	8	30
582	EXHX01.0200	2014	IIa	Typed	ASY22c	8	30
585	EXHX01.0200	2014	IIa	Typed	ASY22c	8	30
602	EXHX01.0200	2014	IIa	Typed	ASY22c	8	30
611	EXHX01.0200	2014	IIa	Typed	ASY22c	8	30
618	EXHX01.0200	2006	IIa	Inferred	NT	NT	NT
644	EXHX01.0200	2006	IIa	Typed	AY2	NT	NT
772	EXHX01.0200	2014	IIa	Typed	ASY22c	8	30
777	EXHX01.0200	2009	IIa	Typed	ASY22c	NT	NT
803	EXHX01.0200	2013	IIa	Typed	ASY22c	8	30
840	EXHX01.0200	2014	IIa	Typed	ASY22c	8	30
858	EXHX01.0200	2011	IIa	Inferred	NT	NT	NT
886	EXHX01.0200	2007	IIa	Typed	ASY22c	NT	NT
896	EXHX01.0200	2006	IIa	Inferred	NT	NT	NT
906	EXHX01.0200	2005	IIa	Inferred	NT	NT	NT
918	EXHX01.0200	2013	IIa	Inferred	NT	NT	NT
941	EXHX01.0200	2005	IIa	Inferred	NT	NT	NT
943	EXHX01.0200	2008	IIa	Inferred	NT	NT	NT
949	EXHX01.0200	2014	IIa	Inferred	NT	NT	NT
998	EXHX01.0200	2009	IIa	Inferred	NT	NT	NT
1006	EXHX01.0200	2006	IIa	Inferred	NT	NT	NT
1061	EXHX01.0200	2013	IIa	Inferred	NT	NT	NT
1080	EXHX01.0200	2005	IIa	Inferred	NT	NT	NT
1146	EXHX01.0200	2013	IIa	Inferred	NT	NT	NT
88	EXHX01.0202	2006	Ib	Typed	WY12	NT	NT
843	EXHX01.0202	2006	Ib	Inferred	NT	NT	NT
422	EXHX01.0207	2012	Ib	Typed	Y1	2 | 3	8 | 12
6	EXHX01.0208	2005	NT	Inferred	NT	NT	NT	Not present
469	EXHX01.0215	2013	IIb	Typed	ASY22c	8	32
40	EXHX01.0224	2005	IIb	Inferred	NT	NT	NT
42	EXHX01.0224	2005	IIb	Inferred	NT	NT	NT
54	EXHX01.0224	2005	IIb	Typed	AY2	8	32
55	EXHX01.0224	2005	IIb	Typed	AY2	8	32
59	EXHX01.0224	2005	IIb	Typed	AY2	NT	NT
126	EXHX01.0224	2006	IIb	Inferred	NT	NT	NT
131	EXHX01.0224	2006	IIb	Typed	AY2	8	32
132	EXHX01.0224	2006	IIb	Typed	AY2	8	32
183	EXHX01.0224	2007	IIb	Typed	AY2	8	32
191	EXHX01.0224	2008	IIb	Typed	AY2	8	32
211	EXHX01.0224	2008	IIb	Inferred	NT	NT	NT
214	EXHX01.0224	2008	IIb	Typed	AY2	8	32
215	EXHX01.0224	2008	IIb	Typed	AY2	8	32
216	EXHX01.0224	2008	IIb	Typed	AY2	8	32
223	EXHX01.0224	2008	IIb	Typed	AY2	8	32
234	EXHX01.0224	2008	IIb	Typed	AY2	8	32
236	EXHX01.0224	2008	IIb	Typed	AY2	8	32
237	EXHX01.0224	2008	IIb	Inferred	NT	NT	NT
241	EXHX01.0224	2008	IIb	Typed	AY2	8	32
242	EXHX01.0224	2008	IIb	Typed	AY2	NT	NT
248	EXHX01.0224	2009	IIb	Typed	AY2	8	32
258	EXHX01.0224	2009	IIb	Typed	AY2	8	32
261	EXHX01.0224	2009	IIb	Typed	NT	NT	NT
275	EXHX01.0224	2009	IIb	Typed	AY2	8	32
277	EXHX01.0224	2009	IIb	Typed	AY2	8	32
278	EXHX01.0224	2009	IIb	Typed	AY2	8	32
280	EXHX01.0224	2009	IIb	Typed	AY2	8	32
283	EXHX01.0224	2009	IIb	Typed	AY2	8	32
292	EXHX01.0224	2009	IIb	Typed	NT	NT	NT
295	EXHX01.0224	2009	IIb	Typed	AY2	8	32
297	EXHX01.0224	2009	IIb	Typed	AY2	8	32
308	EXHX01.0224	2010	IIb	Typed	AY2	NT	NT
309	EXHX01.0224	2010	IIb	Inferred	NT	NT	NT
310	EXHX01.0224	2010	IIb	Inferred	NT	NT	NT
311	EXHX01.0224	2010	IIb	Inferred	NT	NT	NT
312	EXHX01.0224	2010	IIb	Typed	AY2	8	32
313	EXHX01.0224	2010	IIb	Typed	AY2	NT	NT
314	EXHX01.0224	2010	IIb	Typed	AY2	8	32
318	EXHX01.0224	2010	IIb	Typed	AY2	8	32
329	EXHX01.0224	2010	IIb	Typed	NT	NT	NT
338	EXHX01.0224	2010	IIb	Typed	AY2	8	32
339	EXHX01.0224	2010	IIb	Typed	AY2	8	32
340	EXHX01.0224	2010	IIb	Typed	AY2	8	32
341	EXHX01.0224	2010	IIb	Typed	AY2	8	32
347	EXHX01.0224	2010	IIb	Typed	NT	NT	NT
352	EXHX01.0224	2010	IIb	Inferred	NT	NT	NT
355	EXHX01.0224	2010	IIb	Typed	AY2	8	32
382	EXHX01.0224	2011	IIb	Typed	AY2	8	32
397	EXHX01.0224	2011	IIb	Inferred	NT	NT	NT
399	EXHX01.0224	2011	IIb	Inferred	NT	NT	NT
400	EXHX01.0224	2011	IIb	Typed	AY2	8	32
403	EXHX01.0224	2011	IIb	Typed	NT	NT	NT
404	EXHX01.0224	2011	IIb	Typed	AY2	8	32
425	EXHX01.0224	2012	IIb	Typed	AY2	8	32
430	EXHX01.0224	2012	IIb	Typed	AY2	8	32
455	EXHX01.0224	2012	IIb	Typed	AY2	8	32
457	EXHX01.0224	2012	IIb	Typed	AY2	8	32
512	EXHX01.0224	2013	IIb	Typed	AY2	8	32
530	EXHX01.0224	2013	IIb	Typed	AY2	8	32
652	EXHX01.0224	2009	IIb	Typed	AY2	8	32
656	EXHX01.0224	2005	IIb	Inferred	NT	NT	NT
657	EXHX01.0224	2007	IIb	Inferred	NT	NT	NT
664	EXHX01.0224	2008	IIb	Typed	AY2	8	32
675	EXHX01.0224	2009	IIb	Typed	AY2	8	32
684	EXHX01.0224	2012	IIb	Typed	AY2	8	32
692	EXHX01.0224	2007	IIb	Inferred	NT	NT	NT
695	EXHX01.0224	2010	IIb	Typed	AY2	8	32
698	EXHX01.0224	2010	IIb	Typed	AY2	NT	NT
699	EXHX01.0224	2005	IIb	Inferred	NT	NT	NT
713	EXHX01.0224	2010	IIb	Typed	NT	NT	NT
714	EXHX01.0224	2005	IIb	Typed	AY2	8	32
719	EXHX01.0224	2012	IIb	Typed	AY2	8	32
721	EXHX01.0224	2009	IIb	Typed	AY2	8	32
724	EXHX01.0224	2005	IIb	Typed	AY2	8	32
735	EXHX01.0224	2009	IIb	Typed	AY2	8	32
752	EXHX01.0224	2007	IIb	Typed	AY2	NT	NT
753	EXHX01.0224	2008	IIb	Typed	AY2	8	32
781	EXHX01.0224	2010	IIb	Typed	NT	NT	NT
784	EXHX01.0224	2010	IIb	Typed	AY2	8	32
785	EXHX01.0224	2009	IIb	Inferred	NT	NT	NT
794	EXHX01.0224	2006	IIb	Inferred	NT	NT	NT
796	EXHX01.0224	2014	IIb	Typed	AY2	8	32
820	EXHX01.0224	2012	IIb	Inferred	NT	NT	NT
822	EXHX01.0224	2010	IIb	Typed	AY2	8	32
823	EXHX01.0224	2007	IIb	Typed	AY2	NT	NT
833	EXHX01.0224	2009	IIb	Inferred	NT	NT	NT
853	EXHX01.0224	2010	IIb	Inferred	NT	NT	NT
864	EXHX01.0224	2009	IIb	Inferred	NT	NT	NT
881	EXHX01.0224	2008	IIb	Inferred	NT	NT	NT
883	EXHX01.0224	2013	IIb	Inferred	NT	NT	NT
889	EXHX01.0224	2008	IIb	Inferred	NT	NT	NT
892	EXHX01.0224	2008	IIb	Inferred	NT	NT	NT
907	EXHX01.0224	2009	IIb	Inferred	NT	NT	NT
910	EXHX01.0224	2010	IIb	Inferred	NT	NT	NT
911	EXHX01.0224	2009	IIb	Inferred	NT	NT	NT
914	EXHX01.0224	2009	IIb	Typed	NT	NT	NT
921	EXHX01.0224	2013	IIb	Inferred	NT	NT	NT
929	EXHX01.0224	2005	IIb	Inferred	NT	NT	NT
937	EXHX01.0224	2012	IIb	Inferred	NT	NT	NT
940	EXHX01.0224	2010	IIb	Inferred	NT	NT	NT
944	EXHX01.0224	2012	IIb	Inferred	NT	NT	NT
984	EXHX01.0224	2012	IIb	Inferred	NT	NT	NT
985	EXHX01.0224	2009	IIb	Typed	AY2	NT	NT
990	EXHX01.0224	2012	IIb	Inferred	NT	NT	NT
1023	EXHX01.0224	2009	IIb	Inferred	NT	NT	NT
1028	EXHX01.0224	2011	IIb	Inferred	NT	NT	NT
1029	EXHX01.0224	2009	IIb	Inferred	NT	NT	NT
1031	EXHX01.0224	2012	IIb	Inferred	NT	NT	NT
1050	EXHX01.0224	2010	IIb	Typed	AY2	NT	NT
1060	EXHX01.0224	2008	IIb	Inferred	NT	NT	NT
1064	EXHX01.0224	2009	IIb	Inferred	NT	NT	NT
1066	EXHX01.0224	2008	IIb	Inferred	NT	NT	NT
1068	EXHX01.0224	2006	IIb	Typed	AY2	NT	NT
1082	EXHX01.0224	2010	IIb	Inferred	NT	NT	NT
1085	EXHX01.0224	2005	IIb	Inferred	NT	NT	NT
1087	EXHX01.0224	2006	IIb	Inferred	NT	NT	NT
1090	EXHX01.0224	2010	IIb	Typed	AY2	NT	NT
1096	EXHX01.0224	2009	IIb	Inferred	NT	NT	NT
1111	EXHX01.0224	2007	IIb	Inferred	NT	NT	NT
1129	EXHX01.0224	2008	IIb	Inferred	NT	NT	NT
1132	EXHX01.0224	2012	IIb	Inferred	NT	NT	NT
1135	EXHX01.0224	2009	IIb	Inferred	NT	NT	NT
1138	EXHX01.0224	2008	IIb	Typed	AY2	NT	NT
1139	EXHX01.0224	2005	IIb	Inferred	NT	NT	NT
1143	EXHX01.0224	2014	IIb	Inferred	NT	NT	NT
1145	EXHX01.0224	2008	IIb	Inferred	NT	NT	NT
1152	EXHX01.0224	2010	IIb	Inferred	NT	NT	NT
1157	EXHX01.0224	2006	IIb	Inferred	NT	NT	NT
1160	EXHX01.0224	2010	IIb	Inferred	NT	NT	NT
600	EXHX01.0238	2014	Ib	Typed	WY12	2	4 & 6
748	EXHX01.0238	2009	Ib	Typed	WY12	NT	NT
80	EXHX01.0248	2006	Ib	Inferred	NT	NT	NT	Atypical biochem
175	EXHX01.0248	2007	Ib	Inferred	NT	NT	NT
244	EXHX01.0248	2008	Ib	Inferred	NT	NT	NT
302	EXHX01.0248	2009	Ib	Typed	WY12	2	8
434	EXHX01.0248	2012	Ib	Typed	W2	2	5
620	EXHX01.0248	2013	Ib	Typed	WY12	2	4 & 6
662	EXHX01.0248	2013	Ib	Typed	WY12	2	8
720	EXHX01.0248	2013	Ib	Typed	WY1	2	8
740	EXHX01.0248	2011	Ib	Typed	WY12	2	8
882	EXHX01.0248	2009	Ib	Typed	WY12	NT	NT
894	EXHX01.0248	2013	Ib	Inferred	NT	NT	NT
996	EXHX01.0248	2009	Ib	Typed	WY12	NT	NT
1004	EXHX01.0248	2005	Ib	Inferred	NT	NT	NT
1024	EXHX01.0248	2013	Ib	Inferred	NT	NT	NT
193	EXHX01.0252	2008	Ib	Typed	WY12	NT	NT
1124	EXHX01.0253	2007	Ib	Typed	WY12	NT	NT
7	EXHX01.0257	2006	NT	Inferred	NT	NT	NT	Not present
718	EXHX01.0263	2005	Ib	Typed	WY12	NT	NT
805	EXHX01.0263	2008	Ib	Typed	W2	NT	NT
978	EXHX01.0263	2005	Ib	Typed	NT	NT	NT
200	EXHX01.0264	2008	Ib	Typed	WY12	NT	NT
650	EXHX01.0264	2006	Ib	Typed	WY12	NT	NT
963	EXHX01.0265	2009	Ib	Typed	WY2	NT	NT
62	EXHX01.0277	2006	IVb	Typed	AS12c	NT	NT
890	EXHX01.0277	2014	IVb	Inferred	NT	NT	NT
525	EXHX01.0278	2013	Ib	Typed	WY12	1	1
979	EXHX01.0278	2009	Ib	Typed	WY12	NT	NT
1076	EXHX01.0278	2014	Ib	Inferred	NT	NT	NT
31	EXHX01.0295	2005	Ib	Typed	WY12	NT	NT
63	EXHX01.0306	2011	Vc	Typed	NT	NT	NT
112	EXHX01.0316	2006	Ib	Typed	WY12	NT	NT
638	EXHX01.0316	2008	Ib	Typed	WY12	NT	NT
897	EXHX01.0316	2006	Ib	Inferred	NT	NT	NT
1158	EXHX01.0316	2014	Ib	Inferred	NT	NT	NT
281	EXHX01.0337	2009	IIb	Typed	NT	NT	NT
282	EXHX01.0337	2009	IIb	Typed	AY2	8	32
284	EXHX01.0337	2009	IIb	Typed	AY2	8	32
286	EXHX01.0337	2009	IIb	Typed	NT	NT	NT
294	EXHX01.0337	2009	IIb	Inferred	NT	NT	NT
663	EXHX01.0337	2009	IIb	Inferred	NT	NT	NT
704	EXHX01.0337	2009	IIb	Typed	AY2	8	32
865	EXHX01.0337	2009	IIb	Inferred	NT	NT	NT
960	EXHX01.0337	2009	IIb	Inferred	NT	NT	NT
969	EXHX01.0337	2009	IIb	Typed	AY2	NT	NT
1156	EXHX01.0337	2012	IIb	Inferred	NT	NT	NT
742	EXHX01.0338	2006	Ib	Typed	WY12	NT	NT
22	EXHX01.0342	2005	Ib	Typed	WY12	3	13
972	EXHX01.0343	2009	Ib	Typed	NT	NT	NT
180	EXHX01.0344	2007	Ib	Typed	WY12	2	8
971	EXHX01.0344	2012	Ib	Inferred	NT	NT	NT
208	EXHX01.0349	2008	Ib	Typed	WY12	3	13
217	EXHX01.0349	2008	Ib	Typed	WY12	3	13
267	EXHX01.0349	2009	Ib	Typed	WY12	3	13
331	EXHX01.0349	2010	Ib	Typed	WY12	3	13
431	EXHX01.0349	2012	Ib	Typed	WY12	3	13
671	EXHX01.0349	2008	Ib	Typed	NT	NT	NT
739	EXHX01.0349	2009	Ib	Inferred	NT	NT	NT
832	EXHX01.0349	2012	Ib	Typed	WY12	3	13
888	EXHX01.0349	2010	Ib	Inferred	NT	NT	NT
905	EXHX01.0349	2009	Ib	Typed	NT	NT	NT
952	EXHX01.0349	2006	Ib	Typed	WY12	NT	NT
1051	EXHX01.0349	2009	Ib	Inferred	NT	NT	NT
179	EXHX01.0357	2007	Ib	Typed	WY12	2 | 3	8 | 12
14	EXHX01.0371	2006	NT	Inferred	NT	NT	NT	Not present
16	EXHX01.0371	2006	NT	Inferred	NT	NT	NT	Not present
770	EXHX01.0379	2008	IIb	Typed	ASY22c	NT	NT
1128	EXHX01.0379	2006	IIb	Typed	NT	NT	NT
598	EXHX01.0380	2014	Ib	Typed	WY12	2	8
222	EXHX01.0406	2008	Ib	Typed	WY12	NT	NT
645	EXHX01.0406	2008	Ib	Typed	NT	NT	NT
524	EXHX01.0430	2013	Ib	Typed	WY12	2	8
35	EXHX01.0431	2005	Ib	Typed	WY12	2	8
829	EXHX01.0438	2006	Ib	Typed	WY12	NT	NT
115	EXHX01.0460	2006	Ib	Typed	WY12	NT	NT
959	EXHX01.0460	2014	Ib	Inferred	NT	NT	NT
137	EXHX01.0462	2010	IVa	Typed	1	NT	NT
623	EXHX01.0464	2011	Ib	Typed	WY12	3	13
755	EXHX01.0464	2008	Ib	Typed	NT	NT	NT
765	EXHX01.0464	2008	Ib	Inferred	NT	NT	NT
789	EXHX01.0464	2008	Ib	Typed	WY12	NT	NT
1057	EXHX01.0464	2007	Ib	Inferred	NT	NT	NT
336	EXHX01.0467	2010	Ib	Typed	WY12	NT	NT
30	EXHX01.0471	2005	Ib	Typed	WY12	3	13
935	EXHX01.0471	2014	Ib	Inferred	NT	NT	NT
958	EXHX01.0491	2008	Ib	Typed	WY12	NT	NT
1122	EXHX01.0491	2006	Ib	Typed	NT	NT	NT
165	EXHX01.0495	2006	New	Typed	NT	NT	NT
181	EXHX01.0495	2006	New	Typed	WY12	NT	NT
640	EXHX01.0495	2007	New	Inferred	NT	NT	NT
29	EXHX01.0517	2005	Ib	Typed	WY12	3	13
100	EXHX01.0517	2006	Ib	Typed	WY12	3	13
818	EXHX01.0517	2010	Ib	Typed	WY12	3	13
912	EXHX01.0517	2007	Ib	Inferred	NT	NT	NT
1134	EXHX01.0517	2007	Ib	Typed	NT	NT	NT
185	EXHX01.0522	2008	Ib	Typed	WY12	NT	NT
304	EXHX01.0522	2009	Ib	Typed	NT	NT	NT
716	EXHX01.0522	2008	Ib	Typed	NT	NT	NT
17	EXHX01.0536	2005	NT	Inferred	NT	NT	NT	Not present
28	EXHX01.0542	2006	NT	Inferred	NT	NT	NT	Not present
257	EXHX01.0546	2009	Ib	Typed	W2	2	8
221	EXHX01.0560	2008	IIa	Typed	NT	NT	NT
301	EXHX01.0560	2009	IIa	Typed	AY2	8	30
453	EXHX01.0560	2012	IIa	Typed	ASY22c	8	30
472	EXHX01.0560	2013	IIa	Typed	ASY22c	8	30
560	EXHX01.0560	2014	IIa	Typed	ASY22c	8	30
572	EXHX01.0560	2014	IIa	Typed	ASY22c	8	30
631	EXHX01.0560	2014	IIa	Inferred	NT	NT	NT	Atypical biochem
688	EXHX01.0560	2008	IIa	Inferred	NT	NT	NT
799	EXHX01.0560	2014	IIa	Typed	ASY22c	8	30
809	EXHX01.0560	2008	IIa	Typed	NT	NT	NT
861	EXHX01.0560	2011	IIa	Inferred	NT	NT	NT
869	EXHX01.0560	2014	IIa	Inferred	NT	NT	NT
938	EXHX01.0560	2013	IIa	Inferred	NT	NT	NT
1151	EXHX01.0560	2013	IIa	Inferred	NT	NT	NT
41	EXHX01.0561	2006	NT	Inferred	NT	NT	NT	Not present
9	EXHX01.0566	2005	Ib	Typed	WY12	2	8
45	EXHX01.0567	2005	Ib	Typed	WY12	2	8
10	EXHX01.0578	2005	Ib	Typed	WY12	2	8
414	EXHX01.0589	2011	Ib	Typed	NT	NT	NT
416	EXHX01.0589	2011	Ib	Typed	NT	NT	NT
544	EXHX01.0589	2013	Ib	Inferred	NT	NT	NT	Atypical biochem
808	EXHX01.0589	2013	Ib	Typed	AWY12	2	8
852	EXHX01.0589	2013	Ib	Inferred	NT	NT	NT
306	EXHX01.0640	2010	Ib	Typed	WY12	NT	NT
980	EXHX01.0640	2010	Ib	Typed	WY12	NT	NT
58	EXHX01.0644	2008	NT	Inferred	NT	NT	NT	Not present
887	EXHX01.0652	2009	IIa	Typed	NT	NT	NT
202	EXHX01.0657	2008	Ib	Typed	WY12	NT	NT
75	EXHX01.0673	2006	Ib	Typed	WY12	2	8
220	EXHX01.0676	2008	Ib	Typed	WY12	3	13
83	EXHX01.0696	2006	Ib	Typed	WY12	2	4 & 6
443	EXHX01.0700	2012	Ib	Typed	W2	2	8
760	EXHX01.0700	2009	Ib	Typed	W2	NT	NT
786	EXHX01.0700	2013	Ib	Typed	W2	2	8
156	EXHX01.0704	2007	Ib	Typed	WY12	NT	NT
172	EXHX01.0716	2007	Ib	Inferred	NT	NT	NT
826	EXHX01.0716	2007	Ib	Typed	NT	NT	NT
1054	EXHX01.0716	2009	Ib	Typed	WY12	NT	NT
162	EXHX01.0748	2007	Ib	Typed	WY12	3	13
333	EXHX01.0757	2010	Ib	Typed	W2	NT	NT
492	EXHX01.0762	2013	Ib	Typed	W2	2	8
210	EXHX01.0797	2008	Ib	Typed	WY12	NT	NT
1040	EXHX01.0817	2008	Ib	Typed	WY12	NT	NT
424	EXHX01.0828	2012	Ib	Typed	WY12	2	8
847	EXHX01.0828	2012	Ib	Inferred	NT	NT	NT
227	EXHX01.0831	2010	Vb	Typed	SY2c	7	29
458	EXHX01.0840	2012	Ib	Typed	WY12	3	13
1141	EXHX01.0845	2009	Ib	Typed	WY12	NT	NT
161	EXHX01.0860	2007	Ib	Inferred	NT	NT	NT
276	EXHX01.0860	2009	Ib	Typed	NT	NT	NT
773	EXHX01.0860	2007	Ib	Typed	WY12	NT	NT
61	EXHX01.0861	2011	NT	Inferred	NT	NT	NT	Not present
633	EXHX01.0867	2008	Ib	Typed	NT	NT	NT
708	EXHX01.0867	2007	Ib	Inferred	NT	NT	NT
866	EXHX01.0867	2007	Ib	Inferred	NT	NT	NT
198	EXHX01.0869	2008	Ib	Typed	WY12	2	8
1123	EXHX01.0869	2006	Ib	Inferred	NT	NT	NT
96	EXHX01.0873	2006	IIb	Inferred	NT	NT	NT
173	EXHX01.0873	2007	IIb	Inferred	NT	NT	NT
319	EXHX01.0873	2010	IIb	Typed	AY2	8	32
324	EXHX01.0873	2010	IIb	Typed	NT	NT	NT
992	EXHX01.0873	2011	IIb	Inferred	NT	NT	NT
64	EXHX01.0902	2006	NT	Inferred	NT	NT	NT	Not present
480	EXHX01.0915	2013	IIa	Typed	ASY22c	8	30
619	EXHX01.0915	2013	IIa	Typed	ASY22c	8	30
641	EXHX01.0915	2013	IIa	Typed	ASY22c	8	30
381	EXHX01.0920	2011	IIb	Typed	AY2	8	32
584	EXHX01.0927	2014	Ib	Typed	WY12	2	8
330	EXHX01.0929	2010	Ib	Typed	NT	NT	NT
702	EXHX01.0929	2007	Ib	Typed	WY12	NT	NT
11	EXHX01.0975	2005	Ib	Typed	WY12	2	8
908	EXHX01.0975	2005	Ib	Inferred	NT	NT	NT
1013	EXHX01.0975	2005	Ib	Inferred	NT	NT	NT
349	EXHX01.0982	2010	IIb	Typed	NT	NT	NT
1069	EXHX01.0982	2010	IIb	Typed	AY2	NT	NT
731	EXHX01.0997	2009	Ib	Typed	WY12	NT	NT
570	EXHX01.1002	2014	Ib	Typed	WY12	2 | 3	8 | 12
95	EXHX01.1004	2006	Ib	Typed	WY12	NT	NT
114	EXHX01.1019	2006	Ib	Typed	WY12	2	8
169	EXHX01.1019	2007	Ib	Typed	WY12	NT	NT
243	EXHX01.1031	2009	IVc	Typed	NT	NT	NT
253	EXHX01.1031	2012	IVc	Typed	ASY12c	7	29
259	EXHX01.1031	2013	IVc	Typed	ASY12c	7	29
316	EXHX01.1031	2013	IVc	Typed	ASY12c	7	29
320	EXHX01.1031	2012	IVc	Typed	ASY12c	7	29
327	EXHX01.1031	2014	IVc	Typed	ASY12c	7	29
328	EXHX01.1031	2011	IVc	Typed	ASY12c	7	29
335	EXHX01.1031	2009	IVc	Typed	ASY12c	NT	NT
342	EXHX01.1031	2009	IVc	Typed	ASY12c	NT	NT
344	EXHX01.1031	2007	IVc	Typed	ASY12c	NT	NT
915	EXHX01.1031	2013	IVc	Inferred	NT	NT	NT
936	EXHX01.1031	2013	IVc	Inferred	NT	NT	NT
1034	EXHX01.1031	2007	IVc	Inferred	NT	NT	NT
52	EXHX01.1037	2005	Ib	Typed	WY12	2	8
1005	EXHX01.1037	2006	Ib	Typed	WY12	NT	NT
239	EXHX01.1072	2008	Ib	Typed	WY12	2	8
350	EXHX01.1076	2010	IIb	Typed	AY2	NT	NT
837	EXHX01.1076	2010	IIb	Typed	AY2	8	32
1115	EXHX01.1076	2010	IIb	Typed	NT	NT	NT
150	EXHX01.1083	2007	IIa	Inferred	NT	NT	NT
1046	EXHX01.1083	2005	IIa	Typed	AY2	8	30
459	EXHX01.1104	2012	Ib	Typed	WY12	2	4 & 6
402	EXHX01.1117	2011	Ib	Inferred	NT	NT	NT
411	EXHX01.1117	2011	Ib	Typed	NT	NT	NT
529	EXHX01.1117	2013	Ib	Typed	WY12	3	13
532	EXHX01.1117	2013	Ib	Typed	WY12	3	13
533	EXHX01.1117	2013	Ib	Typed	WY12	3	13
746	EXHX01.1117	2012	Ib	Typed	WY12	3	13
1010	EXHX01.1117	2011	Ib	Typed	NT	NT	NT
1049	EXHX01.1117	2013	Ib	Inferred	NT	NT	NT
358	EXHX01.1134	2010	IVc	Typed	NT	NT	NT
361	EXHX01.1134	2011	IVc	Typed	ASY12c	7	29
405	EXHX01.1134	2010	IVc	Typed	ASY12c	NT	NT
337	EXHX01.1159	2010	IIa	Typed	NT	NT	NT
444	EXHX01.1159	2012	IIa	Typed	ASY22c	8	30
487	EXHX01.1159	2013	IIa	Typed	ASY22c	8	30
499	EXHX01.1159	2013	IIa	Typed	ASY22c	8	30
506	EXHX01.1159	2013	IIa	Typed	ASY22c	8	30
516	EXHX01.1159	2013	IIa	Typed	AY2	8	30
546	EXHX01.1159	2013	IIa	Inferred	NT	NT	NT	Atypical biochem
583	EXHX01.1159	2014	IIa	Typed	ASY22c	8	30
590	EXHX01.1159	2014	IIa	Typed	ASY22c	8	30
613	EXHX01.1159	2014	IIa	Typed	ASY22c	8	30
616	EXHX01.1159	2014	IIa	Inferred	ASY22c	ERROR	ERROR	SNP failed
659	EXHX01.1159	2013	IIa	Typed	ASY22c	8	30
738	EXHX01.1159	2013	IIa	Typed	ASY22c	8	30
834	EXHX01.1159	2013	IIa	Typed	ASY22c	8	30
926	EXHX01.1159	2013	IIa	Inferred	NT	NT	NT
1073	EXHX01.1159	2014	IIa	Inferred	NT	NT	NT
1088	EXHX01.1159	2012	IIa	Inferred	NT	NT	NT
1101	EXHX01.1159	2014	IIa	Inferred	NT	NT	NT
1119	EXHX01.1159	2010	IIa	Inferred	NT	NT	NT
1140	EXHX01.1159	2013	IIa	Inferred	NT	NT	NT
194	EXHX01.1170	2008	Ib	Typed	WY12	NT	NT
44	EXHX01.1176	2005	Ib	Typed	WY12	2	8
396	EXHX01.1201	2011	Ib	Inferred	NT	NT	NT
634	EXHX01.1201	2010	Ib	Typed	W2	NT	NT
923	EXHX01.1201	2010	Ib	Typed	WY12	NT	NT
964	EXHX01.1201	2011	Ib	Inferred	NT	NT	NT
285	EXHX01.1202	2009	Ib	Typed	NT	NT	NT
290	EXHX01.1202	2009	Ib	Inferred	NT	NT	NT
106	EXHX01.1218	2006	Ib	Typed	WY12	NT	NT
423	EXHX01.1218	2012	Ib	Typed	NT	NT	NT
791	EXHX01.1218	2007	Ib	Inferred	NT	NT	NT
970	EXHX01.1218	2008	Ib	Inferred	NT	NT	NT
1084	EXHX01.1218	2006	Ib	Inferred	NT	NT	NT
407	EXHX01.1234	2011	Ib	Typed	NT	NT	NT
479	EXHX01.1234	2013	Ib	Typed	WY12	3	13
831	EXHX01.1240	2007	Ib	Inferred	NT	NT	NT
885	EXHX01.1240	2006	Ib	Typed	WY12	NT	NT
948	EXHX01.1240	2006	Ib	Typed	NT	NT	NT
206	EXHX01.1241	2008	Ib	Typed	WY12	2	8
535	EXHX01.1242	2013	Ib	Typed	WY12	2 | 3	8 | 12
303	EXHX01.1253	2009	Ib	Typed	W2	NT	NT
321	EXHX01.1253	2010	Ib	Typed	NT	NT	NT
143	EXHX01.1263	2007	Ib	Typed	WY12	2	5 | 8
151	EXHX01.1263	2007	Ib	Typed	WY12	NT	NT
153	EXHX01.1263	2007	Ib	Typed	WY12	NT	NT
154	EXHX01.1263	2007	Ib	Typed	WY12	2	8
747	EXHX01.1263	2007	Ib	Typed	WY12	2	8
538	EXHX01.1266	2013	IIb	Typed	AY2	8	32
757	EXHX01.1266	2013	IIb	Typed	AY2	8	32
817	EXHX01.1266	2014	IIb	Typed	AY2	8	32
874	EXHX01.1269	2010	Ib	Typed	NT	NT	NT
879	EXHX01.1269	2009	Ib	Typed	WY12	NT	NT
91	EXHX01.1271	2006	Ib	Typed	W2	NT	NT
93	EXHX01.1271	2006	Ib	Typed	W2	NT	NT
694	EXHX01.1271	2006	Ib	Inferred	NT	NT	NT
974	EXHX01.1271	2006	Ib	Inferred	NT	NT	NT
1044	EXHX01.1271	2006	Ib	Inferred	NT	NT	NT
1113	EXHX01.1271	2006	Ib	Typed	W2	NT	NT
1118	EXHX01.1271	2006	Ib	Inferred	NT	NT	NT
762	EXHX01.1281	2009	Ib	Typed	WY12	NT	NT
218	EXHX01.1294	2008	Ib	Typed	WY12	NT	NT
527	EXHX01.1294	2013	Ib	Typed	WY12	2	8
709	EXHX01.1294	2007	Ib	Typed	WY12	2 | 3	8 | 12
876	EXHX01.1294	2007	Ib	Inferred	NT	NT	NT
1074	EXHX01.1294	2010	Ib	Typed	NT	NT	NT
334	EXHX01.1305	2010	Ib	Typed	NT	NT	NT
732	EXHX01.1305	2010	Ib	Typed	WY12	NT	NT
776	EXHX01.1305	2010	Ib	Typed	WY12	3	13
148	EXHX01.1316	2007	IIb	Typed	AY2	NT	NT
447	EXHX01.1316	2012	IIb	Typed	AY2	8	32
685	EXHX01.1316	2013	IIb	Typed	AY2	8	32
872	EXHX01.1316	2008	IIb	Typed	AY2	NT	NT
928	EXHX01.1316	2007	IIb	Inferred	NT	NT	NT
1110	EXHX01.1316	2012	IIb	Inferred	NT	NT	NT
927	EXHX01.1321	2009	IIa	Typed	ASY22c	NT	NT
24	EXHX01.1343	2005	Ib	Typed	WY12	NT	NT
72	EXHX01.1343	2006	Ib	Inferred	NT	NT	NT
122	EXHX01.1343	2006	Ib	Inferred	NT	NT	NT
177	EXHX01.1343	2007	Ib	Typed	WY12	2	4 & 6
204	EXHX01.1343	2008	Ib	Typed	WY12	NT	NT
240	EXHX01.1343	2008	Ib	Typed	WY12	2	4 & 6
346	EXHX01.1343	2010	Ib	Typed	WY12	2	4 & 6
385	EXHX01.1343	2011	Ib	Typed	WY12	2	8
461	EXHX01.1343	2012	Ib	Typed	WY12	2	4 & 6
534	EXHX01.1343	2013	Ib	Typed	WY12	2	4 & 6
625	EXHX01.1343	2013	Ib	Typed	WY12	2 | 3	8 | 12
629	EXHX01.1343	2011	Ib	Typed	WY12	2	4 & 6
686	EXHX01.1343	2010	Ib	Typed	WY12	2	4 & 6
756	EXHX01.1343	2005	Ib	Typed	WY12	2	8
802	EXHX01.1343	2012	Ib	Typed	WY12	2	4 & 6
922	EXHX01.1343	2013	Ib	Inferred	NT	NT	NT
930	EXHX01.1343	2013	Ib	Inferred	NT	NT	NT
994	EXHX01.1343	2013	Ib	Inferred	NT	NT	NT
1012	EXHX01.1343	2009	Ib	Typed	WY12	NT	NT
1052	EXHX01.1343	2005	Ib	Inferred	NT	NT	NT
1109	EXHX01.1343	2008	Ib	Inferred	NT	NT	NT
79	EXHX01.1345	2006	Ib	Inferred	NT	NT	NT
128	EXHX01.1345	2006	Ib	Typed	NT	NT	NT
690	EXHX01.1345	2006	Ib	Typed	WY12	NT	NT
477	EXHX01.1348	2013	Ib	Typed	WY12	2	8
547	EXHX01.1348	2013	Ib	Inferred	NT	NT	NT	Atypical biochem
575	EXHX01.1348	2014	Ib	Typed	WY12	2	8
1149	EXHX01.1348	2012	Ib	Inferred	NT	NT	NT
1159	EXHX01.1348	2007	Ib	Typed	WY12	NT	NT
484	EXHX01.1356	2013	Ib	Typed	Y1	3	13
386	EXHX01.1372	2011	Ib	Typed	NT	NT	NT
418	EXHX01.1372	2012	Ib	Typed	NT	NT	NT
129	EXHX01.1374	2006	Ib	Typed	WY12	NT	NT
166	EXHX01.1374	2007	Ib	Typed	WY12	NT	NT
167	EXHX01.1374	2007	Ib	Typed	WY12	3	13
127	EXHX01.1379	2006	Ib	Typed	NT	NT	NT
159	EXHX01.1379	2007	Ib	Typed	WY12	NT	NT
451	EXHX01.1379	2012	Ib	Typed	WY12	2	8
452	EXHX01.1379	2012	Ib	Typed	WY12	2	8
77	EXHX01.1381	2006	Ib	Typed	WY12	2	8
531	EXHX01.1401	2013	Ib	Typed	WY12	2	8
176	EXHX01.1409	2007	Ib	Typed	NT	NT	NT
730	EXHX01.1409	2007	Ib	Inferred	NT	NT	NT
815	EXHX01.1409	2008	Ib	Typed	WY12	NT	NT
916	EXHX01.1409	2007	Ib	Inferred	NT	NT	NT
67	EXHX01.1414	2005	NT	Inferred	NT	NT	NT	Not present
69	EXHX01.1414	2005	NT	Inferred	NT	NT	NT	Not present
507	EXHX01.1434	2013	NT	Inferred	NT	NT	NT	Atypical biochem
554	EXHX01.1453	2014	Ib	Typed	W2	2	8
209	EXHX01.1461	2008	Ib	Typed	WY12	3	13
711	EXHX01.1461	2006	Ib	Typed	WY12	NT	NT
614	EXHX01.1486	2014	IIa	Typed	ASY22c	8	30
558	EXHX01.1523	2014	IIa	Typed	ASY22c	8	30
628	EXHX01.1523	2012	IIa	Typed	ASY22c	8	30
520	EXHX01.1530	2013	IIa	Typed	ASY22c	8	30
648	EXHX01.1530	2013	IIa	Typed	ASY22c	8	30
768	EXHX01.1530	2012	IIa	Typed	ASY22c	8	30
824	EXHX01.1530	2012	IIa	Typed	ASY22c	8	30
846	EXHX01.1530	2013	IIa	Typed	ASY22c	8	30
410	EXHX01.1531	2009	Vc	Typed	ASY12c	NT	NT
420	EXHX01.1535	2012	IVc	Typed	NT	NT	NT
110	EXHX01.1539	2006	Ib	Typed	WY12	2	8
426	EXHX01.1542	2011	IVc	Typed	NT	NT	NT
219	EXHX01.1557	2008	Ib	Typed	WY12	3	13
838	EXHX01.1557	2007	Ib	Typed	WY12	NT	NT
1094	EXHX01.1557	2009	Ib	Inferred	NT	NT	NT
705	EXHX01.1584	2008	Ib	Inferred	NT	NT	NT
977	EXHX01.1584	2008	Ib	Inferred	NT	NT	NT
1063	EXHX01.1584	2007	Ib	Typed	WY12	NT	NT
145	EXHX01.1598	2007	Ib	Typed	WY12	2	8
160	EXHX01.1602	2007	Ib	Typed	WY12	NT	NT
170	EXHX01.1602	2007	Ib	Inferred	NT	NT	NT
225	EXHX01.1623	2008	Ib	Typed	WY12	2	8
71	EXHX01.1656	2006	NT	Inferred	NT	NT	NT	Not present
462	EXHX01.1662	2012	Va	Typed	NT	NT	NT
383	EXHX01.1694	2011	Ib	Typed	WY12	3	13
468	EXHX01.1718	2013	Ib	Typed	WY12	2	8
98	EXHX01.1872	2006	IIb	Inferred	NT	NT	NT
433	EXHX01.1872	2012	IIb	Typed	AY2	8	32
508	EXHX01.1885	2013	Ib	Typed	WY12	2 | 3	8 | 12
953	EXHX01.1885	2012	Ib	Inferred	NT	NT	NT
1100	EXHX01.1919	2010	Ib	Typed	NT	NT	NT
481	EXHX01.1921	2013	Vb	Typed	SWY22c	7	29
557	EXHX01.1921	2014	Ib	Inferred	NT	NT	NT
1097	EXHX01.1921	2014	Ib	Typed	WY12	2 | 3	8 | 12
245	EXHX01.1967	2008	Ib	Typed	NT	NT	NT
256	EXHX01.2026	2009	Ib	Typed	NT	NT	NT
617	EXHX01.2026	2009	Ib	Typed	WY12	NT	NT
470	EXHX01.2067	2013	IIa	Typed	ASY22c	8	30
486	EXHX01.2083	2013	Ib	Typed	WY12	2 | 3	8 | 12
1077	EXHX01.2130	2007	Ib	Typed	WY12	NT	NT
228	EXHX01.2134	2008	Ib	Typed	WY12	NT	NT
229	EXHX01.2134	2008	Ib	Typed	WY12	2	4 & 6
230	EXHX01.2134	2008	Ib	Inferred	NT	NT	NT	Atypical biochem
231	EXHX01.2134	2008	Ib	Inferred	NT	NT	NT
233	EXHX01.2134	2008	Ib	Inferred	NT	NT	NT	Atypical biochem
235	EXHX01.2134	2008	Ib	Typed	WY12	2	4 & 6
238	EXHX01.2134	2008	Ib	Typed	WY12	2	4 & 6
632	EXHX01.2134	2008	Ib	Typed	WY12	2	4 & 6
678	EXHX01.2134	2008	Ib	Typed	WY12	2	4 & 6
725	EXHX01.2134	2008	Ib	Typed	NT	NT	NT
868	EXHX01.2134	2008	Ib	Inferred	NT	NT	NT
917	EXHX01.2134	2008	Ib	Inferred	NT	NT	NT
946	EXHX01.2134	2008	Ib	Inferred	NT	NT	NT
967	EXHX01.2134	2008	Ib	Inferred	NT	NT	NT
983	EXHX01.2134	2008	Ib	Typed	WY12	NT	NT
1014	EXHX01.2134	2008	Ib	Inferred	NT	NT	NT
1043	EXHX01.2134	2008	Ib	Inferred	NT	NT	NT
1127	EXHX01.2134	2008	Ib	Inferred	NT	NT	NT
186	EXHX01.2203	2008	Ib	Typed	WY12	2	8
287	EXHX01.2212	2009	Ib	Typed	WY12	NT	NT
38	EXHX01.2250	2005	Ib	Typed	WY12	2	8
1055	EXHX01.2250	2005	Ib	Inferred	NT	NT	NT
1091	EXHX01.2250	2005	Ib	Inferred	NT	NT	NT
74	EXHX01.2267	2005	NT	Inferred	NT	NT	NT	Not present
446	EXHX01.2271	2012	IIa	Typed	ASY22c	8	30
505	EXHX01.2271	2013	IIa	Inferred	NT	NT	NT
642	EXHX01.2271	2012	IIa	Typed	ASY22c	8	30
728	EXHX01.2271	2013	IIa	Typed	ASY22c	8	30
733	EXHX01.2271	2013	IIa	Typed	ASY22c	8	30
1041	EXHX01.2271	2013	IIa	Inferred	NT	NT	NT
1131	EXHX01.2271	2013	IIa	Inferred	NT	NT	NT
73	EXHX01.2273	2006	Ib	Inferred	NT	NT	NT
764	EXHX01.2273	2006	Ib	Typed	WY12	2	8
232	EXHX01.2274	2008	Ib	Typed	WY12	NT	NT
466	EXHX01.2274	2012	Va	Typed	SY2c	7	29
196	EXHX01.2276	2008	Ib	Inferred	NT	NT	NT
1092	EXHX01.2276	2008	Ib	Typed	WY12	2	8
580	EXHX01.2287	2014	Ib	Typed	WY12	3	13
369	EXHX01.2294	2011	IIa	Typed	ASY22c	8	30
376	EXHX01.2294	2011	IIa	Typed	NT	NT	NT
496	EXHX01.2294	2013	IIa	Typed	ASY22c	8	30
523	EXHX01.2294	2013	IIa	Typed	ASY22c	8	30
568	EXHX01.2294	2014	IIa	Typed	ASY22c	8	30
604	EXHX01.2294	2014	IIa	Typed	ASY22c	8	30
609	EXHX01.2294	2014	IIa	Typed	ASY22c	8	30
643	EXHX01.2294	2011	IIa	Inferred	NT	NT	NT
658	EXHX01.2294	2010	IIa	Typed	ASY22c	8	30
679	EXHX01.2294	2010	IIa	Typed	NT	NT	NT
687	EXHX01.2294	2013	IIa	Typed	ASY22c	8	30
800	EXHX01.2294	2013	IIa	Inferred	NT	NT	NT	Atypical biochem
811	EXHX01.2294	2011	IIa	Inferred	NT	NT	NT
856	EXHX01.2294	2011	IIa	Inferred	NT	NT	NT
1042	EXHX01.2294	2012	IIa	Inferred	NT	NT	NT
1078	EXHX01.2294	2013	IIa	Inferred	NT	NT	NT
1081	EXHX01.2294	2012	IIa	Inferred	NT	NT	NT
1114	EXHX01.2294	2011	IIa	Inferred	NT	NT	NT
348	EXHX01.2299	2010	IIb	Typed	AY2	NT	NT
84	EXHX01.2300	2006	Ib	Inferred	NT	NT	NT
85	EXHX01.2300	2006	Ib	Typed	WY12	2	8
966	EXHX01.2300	2006	Ib	Inferred	NT	NT	NT
502	EXHX01.2319	2011	IVc	Typed	ASY12c	7	29
419	EXHX01.2321	2012	IIa	Typed	ASY22c	8	30
553	EXHX01.2382	2014	Ib	Typed	WY12	2	8
1000	EXHX01.2382	2014	Ib	Inferred	NT	NT	NT
682	EXHX01.2402	2008	Ib	Typed	WY12	NT	NT
736	EXHX01.2402	2008	Ib	Typed	WY12	NT	NT
87	EXHX01.2425	2006	NT	Inferred	NT	NT	NT	Not present
569	EXHX01.2455	2014	IIb	Typed	AY2	8	32
471	EXHX01.2505	2013	IIa	Typed	ASY22c	8	30
612	EXHX01.2505	2014	IIa	Inferred	NT	NT	NT	Atypical biochem
92	EXHX01.2548	2006	NT	Inferred	NT	NT	NT	Not present
587	EXHX01.2557	2014	Ib	Typed	WY12	2	8
395	EXHX01.2566	2011	IIa	Typed	ASY22c	8	30
25	EXHX01.2599	2005	Ib	Typed	WY12	2 | 3	8 | 13
743	EXHX01.2599	2013	Ib	Typed	WY12	2	8
474	EXHX01.2602	2013	Ib	Typed	WY12	2	8
1062	EXHX01.2604	2010	Ib	Typed	WY12	NT	NT
140	EXHX01.2651	2007	Ib	Typed	WY12	3	13
1056	EXHX01.2651	2006	Ib	Inferred	NT	NT	NT
182	EXHX01.2687	2007	IIa	Typed	ASY22c	8	30
279	EXHX01.2689	2009	Ib	Typed	WY2	NT	NT
2	EXHX01.2737	2005	Ib	Typed	WY12	3	13
3	EXHX01.2739	2005	Ib	Typed	WY12	NT	NT
5	EXHX01.2764	2005	Ib	Typed	WY12	2	8
649	EXHX01.2764	2005	Ib	Typed	WY12	2	8
696	EXHX01.2764	2005	Ib	Inferred	NT	NT	NT
503	EXHX01.2772	2007	IVa	Typed	SY12c	7	29
94	EXHX01.2802	2005	NT	Inferred	NT	NT	NT	Not present
97	EXHX01.2820	2006	NT	Inferred	NT	NT	NT	Not present
23	EXHX01.2847	2005	Ib	Typed	NT	NT	NT
863	EXHX01.2847	2005	Ib	Typed	WY12	NT	NT
475	EXHX01.2912	2013	IIa	Typed	ASY22c	8	30
103	EXHX01.2916	2005	NT	Inferred	NT	NT	NT	Not present
509	EXHX01.2947	2007	Ia	Typed	SY2c	NT	NT
920	EXHX01.2955	2005	Ib	Typed	WY12	NT	NT
20	EXHX01.2966	2005	Vb/Vc	Inferred	SY2c	ERROR	ERROR	SNP failed
552	EXHX01.2966	2005	Vb	Typed	SY2c	7	29
563	EXHX01.2966	2005	Vc	Typed	NT	NT	NT
39	EXHX01.2974	2005	Ib	Inferred	NT	NT	NT
1016	EXHX01.2974	2005	Ib	Typed	WY12	2	8
116	EXHX01.2976	2005	NT	Inferred	NT	NT	NT	Not present
368	EXHX01.2988	2011	Ib	Typed	WY12	2	8
27	EXHX01.2997	2005	Ib	Typed	WY12	2 | 3	8 | 12
117	EXHX01.2998	2005	NT	Inferred	NT	NT	NT	Not present
26	EXHX01.2999	2005	Ib	Typed	WY12	2 | 3	8 | 12
34	EXHX01.2999	2005	Ib	Inferred	NT	NT	NT
750	EXHX01.2999	2005	Ib	Typed	WY12	NT	NT
775	EXHX01.2999	2005	Ib	Typed	NT	NT	NT
956	EXHX01.2999	2005	Ib	Typed	NT	NT	NT
961	EXHX01.2999	2005	Ib	Inferred	NT	NT	NT
1001	EXHX01.2999	2005	Ib	Inferred	NT	NT	NT
1058	EXHX01.2999	2005	Ib	Typed	WY12	NT	NT
118	EXHX01.3000	2006	NT	Inferred	NT	NT	NT	Not present
565	EXHX01.3003	2014	IVc	Typed	ASY12c	7	29
577	EXHX01.3004	2005	Vb	Typed	ASY12c	7	29
15	EXHX01.3005	2005	Ib	Typed	WY12	3	13 | 15
32	EXHX01.3005	2005	Ib	Typed	WY12	2	8
99	EXHX01.3005	2006	Ib	Typed	NT	NT	NT
578	EXHX01.3020	2014	IVa	Typed	SY12c	7	29
603	EXHX01.3050	2006	IVc	Typed	ASY12c	NT	NT
315	EXHX01.3077	2010	Ib	Typed	WY12	2	8
317	EXHX01.3077	2010	Ib	Typed	WY12	2	8
439	EXHX01.3077	2012	Ib	Typed	WY12	2	8
763	EXHX01.3077	2011	Ib	Typed	WY12	2	8
780	EXHX01.3077	2010	Ib	Typed	NT	NT	NT
788	EXHX01.3077	2011	Ib	Typed	NT	NT	NT
790	EXHX01.3077	2011	Ib	Typed	WY12	2	8
962	EXHX01.3077	2010	Ib	Inferred	NT	NT	NT
1035	EXHX01.3077	2012	Ib	Inferred	NT	NT	NT
125	EXHX01.3099	2006	Ib	Typed	WY12	NT	NT
57	EXHX01.3141	2005	Ib	Typed	ASY22c	NT	NT
60	EXHX01.3141	2005	Ib	Inferred	NT	NT	NT
68	EXHX01.3141	2006	Ib	Inferred	NT	NT	NT
70	EXHX01.3141	2006	Ib	Inferred	NT	NT	NT
758	EXHX01.3141	2006	Ib	Typed	WY12	NT	NT
766	EXHX01.3141	2006	Ib	Typed	NT	NT	NT
859	EXHX01.3141	2006	Ib	Typed	WY12	NT	NT
875	EXHX01.3141	2005	Ib	Inferred	NT	NT	NT
975	EXHX01.3141	2005	Ib	Inferred	NT	NT	NT
432	EXHX01.3144	2012	Ib	Typed	W2	2	8
636	EXHX01.3144	2012	Ib	Typed	WY12	2	8
606	EXHX01.3149	2008	Vb	Typed	SY2c	7	29
120	EXHX01.3168	2005	NT	Inferred	NT	NT	NT	Not present
362	EXHX01.3170	2011	IIa	Typed	ASY22c	8	30
605	EXHX01.3171	2014	Ib	Typed	WY12	2	8
608	EXHX01.3171	2014	Ib	Typed	WY12	2	8
845	EXHX01.3171	2007	Ib	Inferred	NT	NT	NT
413	EXHX01.3183	2011	Ib	Typed	NT	NT	NT
703	EXHX01.3183	2011	Ib	Inferred	NT	NT	NT
848	EXHX01.3183	2007	Ib	Typed	W2	NT	NT
900	EXHX01.3192	2005	Ib	Typed	WY12	NT	NT
607	EXHX01.3200	2014	IVa	Typed	SY12c	7	29
441	EXHX01.3202	2012	Ib	Typed	WY12	2	8
56	EXHX01.3215	2006	Ib	Typed	WY12	2	8
622	EXHX01.3234	2006	Vc	Typed	SY2c	NT	NT
673	EXHX01.3234	2006	Vc	Typed	NT	NT	NT
478	EXHX01.3253	2013	Ib	Typed	WY12	3	13
593	EXHX01.3268	2014	Ib	Typed	WY12	2	8
903	EXHX01.3273	2006	Ib	Typed	WY12	NT	NT
135	EXHX01.3280	2006	Ib	Typed	WY12	2	8
435	EXHX01.3287	2012	Ib	Typed	WY12	3	13
674	EXHX01.3313	2012	IVa	Typed	ASY12c	7	29
596	EXHX01.3340	2014	NT	Inferred	NT	NT	NT	Atypical biochem
1086	EXHX01.3394	2009	Ib	Typed	WY12	NT	NT
81	EXHX01.3398	2006	Ib	Typed	WY12	NT	NT
212	EXHX01.3457	2008	Ib	Typed	WY12	NT	NT
681	EXHX01.3464	2014	Vb	Typed	SY2c	7	29
700	EXHX01.3475	2005	Vc	Typed	ASY12c	NT	NT
734	EXHX01.3514	2006	Vc	Typed	SY2c	NT	NT
139	EXHX01.3560	2007	Ib	Typed	WY12	NT	NT
779	EXHX01.3560	2007	Ib	Typed	WY12	NT	NT
130	EXHX01.3570	2007	NT	Inferred	NT	NT	NT	Not present
133	EXHX01.3593	2006	Ib	Typed	WY12	2	8
134	EXHX01.3599	2006	NT	Inferred	NT	NT	NT	Not present
1032	EXHX01.3684	2009	Ib	Typed	WY12	NT	NT
463	EXHX01.3745	2012	IIa	Typed	AY1	8	30
722	EXHX01.3745	2012	IIa	Typed	AY1	8	30
884	EXHX01.3745	2012	IIa	Inferred	NT	NT	NT
1108	EXHX01.3745	2012	IIa	Inferred	NT	NT	NT
741	EXHX01.3785	2006	New	Typed	NT	NT	NT
142	EXHX01.3807	2006	NT	Inferred	NT	NT	NT	Not present
380	EXHX01.3849	2011	IIa	Typed	NT	NT	NT
408	EXHX01.3849	2011	IIa	Typed	NT	NT	NT
1017	EXHX01.3849	2012	IIa	Inferred	NT	NT	NT
1105	EXHX01.3849	2014	IIa	Inferred	NT	NT	NT
493	EXHX01.3889	2013	Ib	Typed	WY12	3	13
494	EXHX01.3889	2013	Ib	Typed	WY12	3	13
495	EXHX01.3889	2013	Ib	Typed	WY12	3	13
498	EXHX01.3889	2013	Ib	Typed	WY12	3	13
665	EXHX01.3889	2013	Ib	Typed	WY12	3	13
667	EXHX01.3889	2013	Ib	Typed	WY12	3	13
771	EXHX01.3889	2013	Ib	Typed	WY12	3	13
891	EXHX01.3889	2013	Ib	Inferred	NT	NT	NT
901	EXHX01.3889	2013	Ib	Inferred	NT	NT	NT
945	EXHX01.3889	2013	Ib	Inferred	NT	NT	NT
1098	EXHX01.3889	2013	Ib	Inferred	NT	NT	NT
1106	EXHX01.3889	2013	Ib	Inferred	NT	NT	NT
744	EXHX01.3899	2010	IVc	Typed	ASY12c	7	29
147	EXHX01.3926	2006	NT	Inferred	NT	NT	NT	Not present
138	EXHX01.3954	2007	Ib	Typed	WY12	NT	NT
155	EXHX01.3982	2007	Ib	Typed	W2	NT	NT
184	EXHX01.3990	2006	NT	Inferred	NT	NT	NT	Not present
1126	EXHX01.4005	2007	Ib	Typed	Y1	NT	NT
203	EXHX01.4045	2008	Ib	Typed	WY12	3	13
751	EXHX01.4066	2008	IVa-Va int	Typed	ASY12c	7	29
201	EXHX01.4104	2007	NT	Inferred	NT	NT	NT	Not present
769	EXHX01.4150	2009	VII	Typed	Y2c	NT	NT
158	EXHX01.4167	2007	Ib	Inferred	NT	NT	NT
163	EXHX01.4167	2007	Ib	Typed	WY12	NT	NT
706	EXHX01.4167	2007	Ib	Typed	WY12	2	8
873	EXHX01.4167	2007	Ib	Inferred	NT	NT	NT
1020	EXHX01.4167	2007	Ib	Inferred	NT	NT	NT
1067	EXHX01.4167	2007	Ib	Typed	NT	NT	NT
152	EXHX01.4170	2007	Ib	Inferred	NT	NT	NT
851	EXHX01.4170	2007	Ib	Typed	WY12	3	13
1008	EXHX01.4186	2007	Ib	Typed	NT	NT	NT
1137	EXHX01.4229	2007	Ib	Typed	WY12	NT	NT
164	EXHX01.4245	2007	Ib	Typed	WY12	NT	NT
1002	EXHX01.4246	2007	Ib	Typed	WY12	NT	NT
269	EXHX01.4248	2007	NT	Inferred	NT	NT	NT	Not present
807	EXHX01.4263	2007	IVc	Typed	ASY12c	NT	NT
821	EXHX01.4268	2012	Ia	Typed	NT	NT	NT
827	EXHX01.4278	2012	Vb	Typed	SY2c	7	29
171	EXHX01.4283	2007	Ib	Typed	WY12	NT	NT
370	EXHX01.4296	2011	IIa	Inferred	NT	NT	NT
371	EXHX01.4296	2011	IIa	Typed	NT	NT	NT
393	EXHX01.4296	2011	IIa	Inferred	NT	NT	NT
394	EXHX01.4296	2011	IIa	Inferred	NT	NT	NT
438	EXHX01.4296	2012	IIa	Typed	ASY22c	8	30
445	EXHX01.4296	2012	IIa	Typed	ASY22c	8	30
460	EXHX01.4296	2012	IIa	Inferred	ASY22c	ERROR	ERROR	SNP failed
511	EXHX01.4296	2013	IIa	Typed	ASY22c	8	30
581	EXHX01.4296	2014	IIa	Typed	ASY22c	8	30
651	EXHX01.4296	2013	IIa	Typed	ASY22c	8	30
697	EXHX01.4296	2012	IIa	Typed	ASY22c	8	30
783	EXHX01.4296	2011	IIa	Typed	NT	NT	NT
951	EXHX01.4296	2012	IIa	Inferred	NT	NT	NT
999	EXHX01.4296	2011	IIa	Inferred	NT	NT	NT
1045	EXHX01.4296	2012	IIa	Inferred	NT	NT	NT
841	EXHX01.4322	2008	Vc	Typed	SY2c	NT	NT
795	EXHX01.4376	2009	Ib	Typed	WY12	NT	NT
168	EXHX01.4434	2007	Ib	Typed	WY12	2	8
437	EXHX01.4497	2012	IIa	Typed	ASY22c	8	30
440	EXHX01.4497	2012	IIa	Typed	ASY22c	8	30
646	EXHX01.4558	2008	Ib	Typed	WY12	NT	NT
982	EXHX01.4605	2008	IIb	Typed	AY2	NT	NT
814	EXHX01.4606	2008	Ib	Typed	WY12	NT	NT
429	EXHX01.4621	2012	Ib	Typed	WY12	2	8
485	EXHX01.4639	2013	Ib	Typed	WY12	2	8
836	EXHX01.4648	2008	Ib	Typed	WY12	NT	NT
513	EXHX01.4686	2013	IIa	Typed	ASWY22c	8	30
934	EXHX01.4700	2009	Ib	Typed	WY12	NT	NT
898	EXHX01.4701	2009	Va	Typed	S2c	NT	NT
1150	EXHX01.4704	2009	Ib	Typed	NT	NT	NT
415	EXHX01.4880	2011	Ib	Typed	WY12	2	8
249	EXHX01.4881	2009	Ib	Typed	NT	NT	NT
250	EXHX01.4881	2009	Ib	Typed	NT	NT	NT
251	EXHX01.4881	2009	Ib	Typed	WY12	3	13 | 15
252	EXHX01.4881	2009	Ib	Typed	WY12	3	13 | 15
717	EXHX01.4881	2009	Ib	Typed	WY12	3	13 | 15
902	EXHX01.4881	2009	Ib	Typed	WY12	NT	NT
942	EXHX01.4881	2014	Ib	Inferred	NT	NT	NT
514	EXHX01.4911	2013	Ib	Typed	WY12	2	8
517	EXHX01.4911	2013	Ib	Typed	WY12	2	8
550	EXHX01.4961	2013	IIa	Typed	ASY22c	8	30
551	EXHX01.4962	2013	Ib	Typed	WY12	3	13 | 15
548	EXHX01.4963	2013	NT	Inferred	NT	NT	NT	Atypical biochem
591	EXHX01.4983	2014	Ib	Typed	WY12	2	4 & 6
255	EXHX01.5036	2009	Ib	Typed	NT	NT	NT
417	EXHX01.5100	2012	IIa	Typed	NT	NT	NT
1065	EXHX01.5136	2009	Ib	Typed	WY12	NT	NT
373	EXHX01.5143	2009	NT	Inferred	NT	NT	NT	Not present
273	EXHX01.5144	2009	Ib	Typed	WY12	2	8
274	EXHX01.5162	2009	Ib	Typed	WY12	2	8
566	EXHX01.5164	2014	IIb	Typed	AY2	8	32
782	EXHX01.5189	2009	Ib	Typed	NT	NT	NT
401	EXHX01.5212	2011	IVc	Inferred	NT	NT	NT
899	EXHX01.5212	2013	IVc	Typed	ASY12c	7	29
291	EXHX01.5215	2009	Ib	Typed	WY12	2	8
491	EXHX01.5215	2013	Ib	Typed	WY12	2	8
931	EXHX01.5301	2010	Va	Typed	SY2c	NT	NT
947	EXHX01.5408	2010	Ia	Typed	SY2c	6	24
950	EXHX01.5409	2010	Va	Typed	ASY2c	7	29
965	EXHX01.5445	2010	Vc	Typed	AY1	NT	NT
359	EXHX01.5493	2010	Ib	Typed	WY12	2	8
353	EXHX01.5495	2010	IIa	Typed	ASY22c	8	30
476	EXHX01.5554	2013	IIb	Typed	ASY2	8	31
933	EXHX01.5554	2011	IIb	Typed	NT	NT	NT
366	EXHX01.5569	2011	Ib	Typed	NT	NT	NT
367	EXHX01.5569	2011	Ib	Inferred	NT	NT	NT
715	EXHX01.5569	2011	Ib	Typed	NT	NT	NT
1071	EXHX01.5603	2011	IIa	Typed	NT	NT	NT
387	EXHX01.5605	2011	IIa	Typed	NT	NT	NT
723	EXHX01.5619	2011	IIa	Typed	NT	NT	NT
561	EXHX01.5623	2014	IIb	Typed	AY2	8	32
564	EXHX01.5623	2014	IIb	Typed	AY2	8	32
392	EXHX01.5629	2011	Ib	Typed	AWY12	2	8
895	EXHX01.5629	2011	Ib	Inferred	NT	NT	NT
968	EXHX01.5681	2014	Va	Typed	SY2c	7	29
995	EXHX01.5716	2014	Va	Typed	SY2c	7	29
597	EXHX01.5750	2014	IIa	Inferred	NT	NT	NT
627	EXHX01.5750	2014	IIa	Typed	ASY22c	8	30
1116	EXHX01.5785	2014	Ia	Typed	SY2c	6	24
589	EXHX01.5807	2014	IIb	Typed	ASY22c	8	31
588	EXHX01.5808	2014	Ib	Typed	W2	3	13
594	EXHX01.5824	2014	IIa	Typed	ASY22c	8	30
599	EXHX01.5861	2014	IIa	Typed	ASY22c	8	30
610	EXHX01.5866	2014	IIa	Typed	ASY22c	8	30
615	EXHX01.5892	2014	Ib	Typed	W2	2	8
